# Supplementary material for: Dietary Zinc Restriction and Chronic Restraint Stress Affect Mice Physiology, Immune Organ Morphology, and Liver Function
Source: Nutrients. 2024 Nov 18;16(22):3934. doi: 10.3390/nu16223934 (PMC11597199; doi:10.3390/nu16223934)
Supplement: Supplementary file 1 [file nutrients-16-03934-s001.zip]

Archive with 1 entries (1 files):
- nutrients-3207059-supplementary.pdf
